# Supplementary material for: Understanding middle‐aged and older adults' first associations with the word “cancer”: A mixed methods study in England
Source: Psychooncology. 2017 Nov 7;27(1):309–15. doi: 10.1002/pon.4569 (PMC5813269; doi:10.1002/pon.4569)
Supplement: Supplementary file 1 — Data S1. Supporting Information [file PON-27-309-s001.zip]

Archive with 3 entries (3 files):
- Online supplement 1.docx
- Online supplement 2.docx
- Online supplement 3.docx
